# Supplementary material for: COVID-19 and Pulmonary Angiogenesis: The Possible Role of Hypoxia and Hyperinflammation in the Overexpression of Proteins Involved in Alveolar Vascular Dysfunction
Source: Viruses. 2023 Mar 8;15(3):706. doi: 10.3390/v15030706 (PMC10057465; doi:10.3390/v15030706)
Supplement: Supplementary file 1 [file viruses-15-00706-s001.zip]

Archive with 1 entries (1 files):
- viruses-2257431-supplementary.pdf
